# Supplementary material for: Structural Changes and Mechanical Resistance of Claws and Denticles in Coconut Crabs of Different Sizes
Source: Biology (Basel). 2021 Dec 9;10(12):1304. doi: 10.3390/biology10121304 (PMC8698411; doi:10.3390/biology10121304)
Supplement: Supplementary file 1 [file biology-10-01304-s001.zip]

Archive with 1 entries (1 files):
- biology-1501048-supplementary.pdf
